# Supplementary material for: Symbiote transmission and maintenance of extra-genomic associations
Source: Front Microbiol. 2014 Feb 24;5:46. doi: 10.3389/fmicb.2014.00046 (PMC3932413; doi:10.3389/fmicb.2014.00046)
Supplement: Supplementary file 1 [file DataSheet1.ZIP]

Archive with 4 entries (4 files):
- AppendixB_stepping_stone.R
- Appendix_C_geneculture.R
- Appendix_D_HZ_hitchhiking_UA.R
- Appendix_E_HZ_hitchhiking_SE.R
