# Supplementary material for: Symbiote transmission and maintenance of extra-genomic associations
Source: Front Microbiol. 2014 Feb 24;5:46. doi: 10.3389/fmicb.2014.00046 (PMC3932413; doi:10.3389/fmicb.2014.00046)
Supplement: Supplementary file 1 [file DataSheet1.ZIP › AppendixB_stepping_stone.R]

# Written by Benjamin M. Fitzpatrick (benfitz@utk.edu)
# Department of Ecology and Evolutionary Biology, University of Tennessee
#
# Supplementary Information for manuscript entitled "Symbiont transmission and maintenance of extra-genomic associations"
#
# In this file, I extend Dakin (2006) to include symbiont genotypes S and s with prob of maternal transmission Pv and horizontal 1-Pv=Ph
#
# Code for generating figures similar to manuscript figures follow the function definitions

dispersal <- function(X,m){ 
	# calculate expected genotype frequencies after dispersal, before mating
	# m is the proportion of immigrants
	# X is a matrix of populations (rows) by 12 genotypes
	# The end populations receive no immigrants (infinite sources)
		# 1  CSAA
		# 2  CSAa
		# 3  CSaa
		# 4  CsAA
		# 5  CsAa
		# 6  Csaa
		# 7  cSAA
		# 8  cSAa
		# 9  cSaa
		# 10 csAA
		# 11 csAa
		# 12 csaa
	npop <- nrow(X)
	Xn <- matrix(nrow=npop,ncol=12)
	Xn[1,] <- X[1,]
	Xn[npop,] <- X[npop,]
	for(i in 2:(npop-1)){
		Xn[i,] <- (1-m)*X[i,]+m*(X[(i-1),]+X[(i+1),])/2
	}
Xn
}

dispersal.F <- function(X,m){ 
	# end populations recieve immigrants: half as many
	npop <- nrow(X)
	Xn <- matrix(nrow=npop,ncol=12)
	Xn[1,] <- (1-m/2)*X[1,]+m*X[2,]/2
	Xn[npop,] <- (1-m/2)*X[npop,]+m*X[(npop-1),]/2
	for(i in 2:(npop-1)){
		Xn[i,] <- (1-m)*X[i,]+m*(X[(i-1),]+X[(i+1),])/2
	}
Xn	
}

mating <- function(X,Pv){
	# calculate expected genotype frequencies after random mating within a single population
	# Pv is the probability of maternal transmission of the symbiont
	# X is a vector of genotype frequences - i.e., one row of the population x genotype matrix
	PA <- sum(X[c(1,4,7,10)])+0.5*sum(X[c(2,5,8,11)])
	Pa <- 1-PA
	PS <- sum(X[c(1:3,7:9)])
	Ps <- 1-PS
	CSAA <- PA*(Pv*(X[1]+X[2]/2)+(1-Pv)*PS*(X[1]+X[2]/2+X[4]+X[5]/2))
	CSAa <- Pv*(PA*X[3]+Pa*X[1]+X[2]/2)+(1-Pv)*PS*(PA*X[3]+Pa*X[1]+X[2]/2+PA*X[6]+Pa*X[4]+X[5]/2)
	CSaa <- Pa*(Pv*(X[3]+X[2]/2)+(1-Pv)*PS*(X[3]+X[2]/2+X[6]+X[5]/2))
	CsAA <- PA*(Pv*(X[4]+X[5]/2)+(1-Pv)*Ps*(X[1]+X[2]/2+X[4]+X[5]/2))
	CsAa <- Pv*(PA*X[6]+Pa*X[4]+X[5]/2)+(1-Pv)*Ps*(PA*X[3]+Pa*X[1]+X[2]/2+PA*X[6]+Pa*X[4]+X[5]/2)
	Csaa <- Pa*(Pv*(X[6]+X[5]/2)+(1-Pv)*Ps*(X[3]+X[2]/2+X[6]+X[5]/2))
	
	cSAA <- PA*(Pv*(X[7]+X[8]/2)+(1-Pv)*PS*(X[7]+X[8]/2+X[10]+X[11]/2))
	cSAa <- Pv*(PA*X[9]+Pa*X[7]+X[8]/2)+(1-Pv)*PS*(PA*X[9]+Pa*X[7]+X[8]/2+PA*X[12]+Pa*X[10]+X[11]/2)
	cSaa <- Pa*(Pv*(X[9]+X[8]/2)+(1-Pv)*PS*(X[9]+X[8]/2+X[12]+X[11]/2))
	csAA <- PA*(Pv*(X[10]+X[11]/2)+(1-Pv)*Ps*(X[7]+X[8]/2+X[10]+X[11]/2))
	csAa <- Pv*(PA*X[12]+Pa*X[10]+X[11]/2)+(1-Pv)*Ps*(PA*X[9]+Pa*X[7]+X[8]/2+PA*X[12]+Pa*X[10]+X[11]/2)
	csaa <- Pa*(Pv*(X[12]+X[11]/2)+(1-Pv)*Ps*(X[9]+X[8]/2+X[12]+X[11]/2))
	
	c(CSAA,CSAa,CSaa,CsAA,CsAa,Csaa,cSAA,cSAa,cSaa,csAA,csAa,csaa)
}

diseq <- function(X){
	# calculate disequilibria
	# X is a vector of genotype frequences - i.e., one row of the population x genotype matrix
	PA <- sum(X[c(1,4,7,10)])+0.5*sum(X[c(2,5,8,11)])
	Pa <- 1-PA
	PAa <- sum(X[c(2,5,8,11)])
	PS <- sum(X[c(1:3,7:9)])
	Ps <- 1-PS
	PC <- sum(X[1:6])
	Pc <- 1-PC
	
	Dcn <- X[1]+X[4]+(X[2]+X[5])/2 - PA*PC
	Dcn2 <- X[2]+X[5] - PC*(X[2]+X[5]+X[8]+X[11]) # ...2 disequilibria are associations between the heterozygous genotype and the cytoplasmic or symbiont markers (Asmussen et al. 1987; Dakin 2006)
	Dcs <- sum(X[1:3]) - PC*PS
	Dns <- X[1]+X[7]+(X[2]+X[8])/2 - PA*PS
	Dns2 <- X[2]+X[8] - PS*(X[2]+X[5]+X[8]+X[11])
	
	Rcn <- Dcn*PC*(1-PC)+(Dcn-Dcn2/2)*(1-2*PC)
	Rns <- Dns*PS*(1-PS)+(Dns-Dns2/2)*(1-2*PS)
	
	rcn <- Dcn/(sqrt(PA*(1-PA)*PC*(1-PC))) 
	rcn2 <- Dcn2/sqrt(PAa*(1-PAa)*PC*(1-PC))
	rcs <- Dcs/sqrt(PC*(1-PC)*PS*(1-PS))
	rns <- Dns/(sqrt(PA*(1-PA)*PS*(1-PS))) 
	rns2 <- Dns2/sqrt(PAa*(1-PAa)*PS*(1-PS))
	
	data.frame(PA,PC,PS,Dcn,Dcn2,Dcs,Dns,Dns2,rcn,rcn2,rcs,rns,rns2)
}

step.stone <- function(X,m,Pv,gens=10,N=1000,ends="infinite",stochastic=FALSE,fitness=NULL){
	require(stats)
	if(ends=="infinite"){
		dispersal <- function(X,m){ 
		# calculate expected genotype frequencies after dispersal, before mating
		# m is the proportion of immigrants
		# X is a matrix of populations (rows) by 12 genotypes
		# The end populations receive no immigrants (infinite sources)
		npop <- nrow(X)
		Xn <- matrix(nrow=npop,ncol=12)
		Xn[1,] <- X[1,]
		Xn[npop,] <- X[npop,]
		for(i in 2:(npop-1)){
			Xn[i,] <- (1-m)*X[i,]+m*(X[(i-1),]+X[(i+1),])/2
			}
		Xn
		}
	}
	if(ends=="finite"){
		dispersal <- function(X,m){ 
		# end populations recieve immigrants: half as many
		npop <- nrow(X)
		Xn <- matrix(nrow=npop,ncol=12)
		Xn[1,] <- (1-m/2)*X[1,]+m*X[2,]/2
		Xn[npop,] <- (1-m/2)*X[npop,]+m*X[(npop-1),]/2
		for(i in 2:(npop-1)){
			Xn[i,] <- (1-m)*X[i,]+m*(X[(i-1),]+X[(i+1),])/2
			}
		Xn	
		}
	}
	### caculate initial disequilibria
	Xdev <- NA
	npop <- nrow(X)
	Dadult <- Doffsp <- list(length=npop)
	for(j in 1:npop){
		Dadult[[j]] <- diseq(X[j,])
		Doffsp[[j]] <- diseq(X[j,])
		}
	### iterate through generations
	if(stochastic==FALSE){
		for(i in 1:gens){
			Xm <- dispersal(X,m)
			Xo <- matrix(nrow=npop,ncol=12)
			for(j in 1:npop){
				Dadult[[j]][i,] <- diseq(Xm[j,])
				Xo[j,] <- mating(Xm[j,],Pv)
				Doffsp[[j]][i,] <- diseq(Xo[j,])
			}
		Xdev[i] <- sum(Xo-X)
		X <- Xo
		}
	}
	if(stochastic==TRUE){
		for(i in 1:gens){
			Xm <- dispersal(X,m)
			Xo <- matrix(nrow=npop,ncol=12)
			for(j in 1:npop){
				Xa <- rmultinom(1,N,Xm[j,])/N
				Dadult[[j]][i,] <- diseq(Xa)
				Xo[j,] <- rmultinom(1,N,mating(Xa,Pv))/N
				Doffsp[[j]][i,] <- diseq(Xo[j,])
			}	
		Xdev[i] <- sum(Xo-X)
		X <- Xo
		}
	}
list(X=X,Dadult=Dadult,Doffsp=Doffsp,Xdev=Xdev)
}

# initial genotype frequencies in 12 demes: secondary contact scenario
xx <- c(1,rep(0,11))
yy <- c(rep(0,11),1)
Y <- rbind(matrix(xx,nrow=6,ncol=12,byrow=TRUE),matrix(yy,nrow=6,ncol=12,byrow=TRUE))

# dispersal and vertical transmission probabilities
m <- .25
Pv <- 0.9

# iterate deterministic model
SC.10.90i <- step.stone(Y,m=0.10,Pv=0.90,gens=1000)

# Stochastic model
## to store time series of disquilibria
Dcs.10.90i <- Dcn.10.90i <- Dns.10.90i <- rcs.10.90i <- rcn.10.90i <- rns.10.90i <- list()
for(j in 1:12){
	Dcs.10.90i[[j]] <- Dcn.10.90i[[j]] <- Dns.10.90i[[j]] <- rcs.10.90i[[j]] <- rcn.10.90i[[j]] <- rns.10.90i[[j]] <- matrix(nrow=Gens,ncol=Reps)
	}

## iterate stochastic model for ...
Reps <- 100
Gens <- 1000
for(i in 1:Reps){
	XXX <- step.stone(Y,m=0.10,Pv=0.90,gens=Gens,ends="infinite",stochastic=TRUE)
	for(j in 1:12){
		Dcs.10.90i[[j]][,i] <- XXX$Dadult[[j]][,6]
		Dcn.10.90i[[j]][,i] <- XXX$Dadult[[j]][,4]
		Dns.10.90i[[j]][,i] <- XXX$Dadult[[j]][,7]
		rcs.10.90i[[j]][,i] <- XXX$Dadult[[j]][,11]
		rcn.10.90i[[j]][,i] <- XXX$Dadult[[j]][,9]
		rns.10.90i[[j]][,i] <- XXX$Dadult[[j]][,12]
		}
	}

#### Fig 3 ######
quartz(width=5,height=8,title="infinte ends, deterministic, D and r")
par(mfrow=c(6,2),mar=c(1.75,3,.25,.1),mgp=c(1.5,.5,0),tcl=-.25,lwd=2)
for(j in 4:9){
	plot(SC.10.90i$Dadult[[j]][,6],xlab="",ylab=expression(italic(D)),ylim=c(0,.125),type="l",xlim=c(1,100))
	lines(SC.10.90i$Dadult[[j]][,4],col="grey")
	lines(SC.10.90i$Dadult[[j]][,7],lty=2)
	text(80,0.1,paste("deme",j-1))
	if(j==4){legend("topleft",legend=c("cyto-symbiont","nuclear-symbiont","cyto-nuclear"),col=c("black","black","grey"),lty=c(1,2,1),lwd=2)}
	plot(SC.10.90i$Dadult[[j]][,11]^2,xlab="",ylab=expression(italic(r^2)),ylim=c(0,1),type="l",xlim=c(1,100))
	lines(SC.10.90i$Dadult[[j]][,12]^2,col="grey")
	lines(SC.10.90i$Dadult[[j]][,9]^2,lty=2)
}

#### Fig 4 ####
quartz(width=4,height=8,title="infinite ends, equilibrium 2-panel")
DCN <- RCN <- DCS <- RCS <- DNS <- RNS <- numeric()
par(mfrow=c(2,1),mar=c(3,3,1,1),mgp=c(1.5,.5,0),tcl=-.25,lwd=2,cex=1.25)
plot(c(0,11),c(0,1),type="n",xlab="deme",ylab=expression(italic(D)),ylim=c(0,.012))
for(i in 2:11){
	DCN[i] <- SC.10.90i$Dadult[[i]][1000,4]
	DCS[i] <- SC.10.90i$Dadult[[i]][1000,6] #Dcs
	DNS[i] <- SC.10.90i$Dadult[[i]][1000,7] #Dns

	points((i-1),mean(Dcn.10.90i[[i]][500,]),pch=21,bg="grey") #Dcn
	points((i-1),mean(Dcs.10.90i[[i]][500,]),pch=21,bg="black") #Dcs
	points((i-1),mean(Dns.10.90i[[i]][500,]),pch=21,bg="white") #Dns
}
lines(0:10,DCN,col="grey")
lines(0:10,DCS)
lines(0:10,DNS,lty=2)

plot(c(0,11),c(0,1),type="n",xlab="deme",ylab=expression(italic(r^2)),ylim=c(0,.012))
for(i in 2:11){
	RCN[i] <- SC.10.90i$Dadult[[i]][1000,9]^2 #rcn
	RCS[i] <- SC.10.90i$Dadult[[i]][1000,11]^2 #rcs
	RNS[i] <- SC.10.90i$Dadult[[i]][1000,12]^2 #rns

	points((i-1),mean(rcn.10.90i[[i]][500,]^2),pch=21,bg="grey") #rcn
	points((i-1),mean(rcs.10.90i[[i]][500,]^2),pch=21,bg="black") #rcs
	points((i-1),mean(rns.10.90i[[i]][500,]^2),pch=21,bg="white") #rns
}
lines(0:10,RCN,col="grey")
lines(0:10,RCS)
lines(0:10,RNS,lty=2)
