# Supplementary material for: Symbiote transmission and maintenance of extra-genomic associations
Source: Front Microbiol. 2014 Feb 24;5:46. doi: 10.3389/fmicb.2014.00046 (PMC3932413; doi:10.3389/fmicb.2014.00046)
Supplement: Supplementary file 1 [file DataSheet1.ZIP › Appendix_C_geneculture.R]

# Written by Benjamin M. Fitzpatrick (benfitz@utk.edu)
# Department of Ecology and Evolutionary Biology, University of Tennessee
#
# Supplementary Information for manuscript entitled "Symbiont transmission and maintenance of extra-genomic associations"
#
# In this file, I implement the Feldman and Cavalli-Sforza (FCS) model and show extra-genomic hitchhiking effects in unstructured populations
#
# Code for generating figures similar to manuscript figures follow the function definitions#

## Basic functions:
dispersal <- function(X,m){ 
	# calculate expected genotype frequencies after dispersal, before mating
	# m is the proportion of immigrants
	# X is a matrix of populations (rows) by 12 genotypes
	# The end populations receive no immigrants (infinite sources)
		# 1  CSAA
		# 2  CSAa
		# 3  CSaa
		# 4  CsAA
		# 5  CsAa
		# 6  Csaa
		# 7  cSAA
		# 8  cSAa
		# 9  cSaa
		# 10 csAA
		# 11 csAa
		# 12 csaa
	npop <- nrow(X)
	Xn <- matrix(nrow=npop,ncol=12)
	Xn[1,] <- X[1,]
	Xn[npop,] <- X[npop,]
	for(i in 2:(npop-1)){
		Xn[i,] <- (1-m)*X[i,]+m*(X[(i-1),]+X[(i+1),])/2
	}
Xn
}

dispersal.F <- function(X,m){ 
	# end populations recieve immigrants: half as many
	npop <- nrow(X)
	Xn <- matrix(nrow=npop,ncol=12)
	Xn[1,] <- (1-m/2)*X[1,]+m*X[2,]/2
	Xn[npop,] <- (1-m/2)*X[npop,]+m*X[(npop-1),]/2
	for(i in 2:(npop-1)){
		Xn[i,] <- (1-m)*X[i,]+m*(X[(i-1),]+X[(i+1),])/2
	}
Xn	
}

mating <- function(X,Pv){
	# calculate expected genotype frequencies after random mating within a single population
	# Pv is the probability of maternal transmission of the symbiont. If the symbiont is not transmitted, the offspring will not have the symbiont (i.e., does not pick it up from anyone else during this step)
	# X is a vector of genotype frequences - i.e., one row of the population x genotype matrix
	if(length(Pv)==1) Pv <- rep(Pv,12)
	if(length(Pv)==3) Pv <- rep(Pv,4)
	PA <- sum(X[c(1,4,7,10)])+0.5*sum(X[c(2,5,8,11)])
	Pa <- 1-PA
	PS <- sum(X[c(1:3,7:9)])
	Ps <- 1-PS
	CSAA <- Pv[1]*PA*(X[1]+X[2]/2)         #+(1-Pv[1])*PA*PS*(X[1]+X[2]/2+X[4]+X[5]/2)
	CSAa <- Pv[2]*(PA*X[3]+Pa*X[1]+X[2]/2) #+(1-Pv[2])*PS*(PA*X[3]+Pa*X[1]+X[2]/2+PA*X[6]+Pa*X[4]+X[5]/2)
	CSaa <- Pv[3]*Pa*(X[3]+X[2]/2)         #+(1-Pv[3])*Pa*PS*(X[3]+X[2]/2+X[6]+X[5]/2)
	CsAA <- PA*((X[4]+X[5]/2)+(1-Pv[1])*(X[1]+X[2]/2))
	CsAa <- PA*X[6]+Pa*X[4]+X[5]/2+(1-Pv[2])*(PA*X[3]+Pa*X[1]+X[2]/2)
	Csaa <- Pa*((X[6]+X[5]/2)+(1-Pv[3])*(X[3]+X[2]/2))
	
	cSAA <- Pv[4]*PA*(X[7]+X[8]/2)
	cSAa <- Pv[5]*(PA*X[9]+Pa*X[7]+X[8]/2)
	cSaa <- Pv[6]*Pa*(X[9]+X[8]/2)
	csAA <- PA*((X[10]+X[11]/2)+(1-Pv[4])*(X[7]+X[8]/2))
	csAa <- PA*X[12]+Pa*X[10]+X[11]/2+(1-Pv[5])*(PA*X[9]+Pa*X[7]+X[8]/2)
	csaa <- Pa*((X[12]+X[11]/2)+(1-Pv[6])*(X[9]+X[8]/2))
	
	c(CSAA,CSAa,CSaa,CsAA,CsAa,Csaa,cSAA,cSAa,cSaa,csAA,csAa,csaa)
}

h.trans <- function(X,Ph){
	# Ph must be a vector of 12 horizontal transmission probabilities (prob a genotype with s will be converted to S by contact and prob S will lose the phenotype)
	PS <- sum(X[c(1:3,7:9)])
	Xn <- c(NA,12)
	XS <- c(1,1,1,0,0,0,1,1,1,0,0,0)
	Xs <- 1-XS
	# loss of S
	LS <- XS*X*Ph
	# increase of s
	Is <- c(0,0,0,LS[1:3],0,0,0,LS[7:9])
	# conversion of s to S
	Ls <- Xs*X*Ph*PS
	# converted S
	IS <- c(Ls[4:6],0,0,0,Ls[10:12],0,0,0)
	
	X-LS+IS-Ls+Is
}

selection <- function(X,s1,s2,h=1){ # expected frequencies after selection
	W <- c(1+s1,1+h*s1-(1-h)*s2,1-s2,1,1,1,1+s1,1+h*s1-(1-h)*s2,1-s2,1,1,1)
	X*W/sum(X*W)
}

diseq <- function(X){
	# calculate disequilibria
	# X is a vector of genotype frequences - i.e., one row of the population x genotype matrix
	PA <- sum(X[c(1,4,7,10)])+0.5*sum(X[c(2,5,8,11)])
	Pa <- 1-PA
	PAa <- sum(X[c(2,5,8,11)])
	PS <- sum(X[c(1:3,7:9)])
	Ps <- 1-PS
	PC <- sum(X[1:6])
	Pc <- 1-PC
	
	Dcn <- X[1]+X[4]+(X[2]+X[5])/2 - PA*PC
	Dcn2 <- X[2]+X[5] - PC*(X[2]+X[5]+X[8]+X[11])
	Dcs <- sum(X[1:3]) - PC*PS
	Dns <- X[1]+X[7]+(X[2]+X[8])/2 - PA*PS
	Dns2 <- X[2]+X[8] - PS*(X[2]+X[5]+X[8]+X[11])
	
	Rcn <- Dcn*PC*(1-PC)+(Dcn-Dcn2/2)*(1-2*PC)
	Rns <- Dns*PS*(1-PS)+(Dns-Dns2/2)*(1-2*PS)
	
	rcn <- Dcn/(sqrt(PA*(1-PA)*PC*(1-PC))) #sqrt(2)*Dcn/(sqrt(PA*(1-PA)*PC*(1-PC)+Rcn))
	rcn2 <- Dcn2/sqrt(PAa*(1-PAa)*PC*(1-PC))
	rcs <- Dcs/sqrt(PC*(1-PC)*PS*(1-PS))
	rns <- Dns/(sqrt(PA*(1-PA)*PS*(1-PS))) #sqrt(2)*Dns/(sqrt(PA*(1-PA)*PS*(1-PS)+Rns))
	rns2 <- Dns2/sqrt(PAa*(1-PAa)*PS*(1-PS))
	
	data.frame(PA,PC,PS,Dcn,Dcn2,Dcs,Dns,Dns2,rcn,rcn2,rcs,rns,rns2)
}

step.stone.s <- function(X,m,Pv,Ph,gens=10,N=1000,ends="infinite",stochastic=FALSE,s1,s2,h=1){
	require(stats)
	if(ends=="infinite"){
		dispersal <- function(X,m){ 
		# calculate expected genotype frequencies after dispersal, before mating
		# m is the proportion of immigrants
		# X is a matrix of populations (rows) by 12 genotypes
		# The end populations receive no immigrants (infinite sources)
		# s1 and s2 are selection coefficients for function "selection"
		npop <- nrow(X)
		Xn <- matrix(nrow=npop,ncol=12)
		Xn[1,] <- X[1,]
		Xn[npop,] <- X[npop,]
		for(i in 2:(npop-1)){
			Xn[i,] <- (1-m)*X[i,]+m*(X[(i-1),]+X[(i+1),])/2
			}
		Xn
		}
	}
	if(ends=="finite"){
		dispersal <- function(X,m){ 
		# end populations recieve immigrants: half as many
		npop <- nrow(X)
		Xn <- matrix(nrow=npop,ncol=12)
		Xn[1,] <- (1-m/2)*X[1,]+m*X[2,]/2
		Xn[npop,] <- (1-m/2)*X[npop,]+m*X[(npop-1),]/2
		for(i in 2:(npop-1)){
			Xn[i,] <- (1-m)*X[i,]+m*(X[(i-1),]+X[(i+1),])/2
			}
		Xn	
		}
	}
	### calculate initial disequilibria
	Xdev <- NA
	npop <- nrow(X)
	Dadult <- Doffsp <- Dafter <- list()
	for(j in 1:npop){
		Dadult[[j]] <- diseq(X[j,])
		Doffsp[[j]] <- diseq(X[j,])
		Dafter[[j]] <- diseq(X[j,])
		}
	### iterate through generations
	if(stochastic==FALSE){
		for(i in 1:gens){
			Xm <- dispersal(X,m)
			Xo <- Xn <- matrix(nrow=npop,ncol=12)
			for(j in 1:npop){
				Dadult[[j]][i,] <- diseq(Xm[j,])
				Xo[j,] <- mating(Xm[j,],Pv)
				Xo[j,] <- h.trans(Xo[j,],Ph)
				Xn[j,] <- selection(Xo[j,],s1,s2,h)
				Doffsp[[j]][i,] <- diseq(Xo[j,])
				Dafter[[j]][i,] <- diseq(Xn[j,])
			}
		Xdev[i] <- sum(Xn-X)
		X <- Xn
		}
	}
	if(stochastic==TRUE){
		for(i in 1:gens){
			Xm <- dispersal(X,m)
			Xo <- Xn <- matrix(nrow=npop,ncol=12)
			for(j in 1:npop){
				Xa <- rmultinom(1,N,Xm[j,])/N
				Dadult[[j]][i,] <- diseq(Xa)
				Xo[j,] <- mating(Xa,Pv)
				Xo[j,] <- h.trans(Xo[j,],Ph)				
				Xo[j,] <- rmultinom(1,N,Xo[j,])/N
				Xn[j,] <- selection(Xo[j,],s1,s2,h)
				Doffsp[[j]][i,] <- diseq(Xo[j,])
				Dafter[[j]][i,] <- diseq(Xn[j,])
			}	
		Xdev[i] <- sum(Xn-X)
		X <- Xn
		}
	}
list(Xb=Xo,Xa=Xn,Dadult=Dadult,Doffsp=Doffsp,Dafter=Dafter,Xdev=Xdev)
}

# Basic example illustrated in Fig 4:
## initial conditions: three populations with different genotype/EGT frequencies (I plot only the third). Dispersal is zero, so these are simply three independent numerical examples
p <- 0.02
P <- 1-p
X <- rbind(
c(CSAA=.5,CSAa=.0,CSaa=.0,CsAA=.0,CsAa=.0,Csaa=.0,cSAA=.0,cSAa=.0,cSaa=.0,csAA=.0,csAa=.0,csaa=.5),
c(CSAA=.007,CSAa=.015,CSaa=.008,CsAA=.0,CsAa=.0,Csaa=.0,cSAA=.0,cSAa=.0,cSaa=.0,csAA=.24,csAa=.50,csaa=.23),
c(CSAA=p*p^2,CSAa=p*2*p*P,CSaa=p*P,CsAA=.0,CsAa=.0,Csaa=.0,cSAA=.0,cSAa=.0,cSaa=.0,csAA=P*p^2,csAa=P*2*p*P,csaa=P*P^2)
)
#c(CSAA=.0001,CSAa=.0004,CSaa=.0095,CsAA=.0,CsAa=.0,Csaa=.0,cSAA=.0,cSAa=.0,cSaa=.0,csAA=.01,csAa=.03,csaa=.95))
## Probability of horizontal transmission by genotype (here all s have 50% chance of being converted to S when they encounter an S)
Ph <- c(0,0,0,.5,.5,.5,0,0,0,.5,.5,.5)
## Run 250 generations with varying Pv (maternal transmission rates)
L05p15.75 <- step.stone.s(X,m=0,Pv=.75,Ph=Ph,gens=250,N=1000,ends="infinite",stochastic=FALSE,s1=.05,s2=0.15,h=1)
L05p15.76 <- step.stone.s(X,m=0,Pv=.76,Ph=Ph,gens=250,N=1000,ends="infinite",stochastic=FALSE,s1=.05,s2=0.15,h=1)
L05p15.77 <- step.stone.s(X,m=0,Pv=.77,Ph=Ph,gens=250,N=1000,ends="infinite",stochastic=FALSE,s1=.05,s2=0.15,h=1)
L05p15.78 <- step.stone.s(X,m=0,Pv=.78,Ph=Ph,gens=250,N=1000,ends="infinite",stochastic=FALSE,s1=.05,s2=0.15,h=1)
L05p15.79 <- step.stone.s(X,m=0,Pv=.79,Ph=Ph,gens=250,N=1000,ends="infinite",stochastic=FALSE,s1=.05,s2=0.15,h=1)
L05p15.80 <- step.stone.s(X,m=0,Pv=.80,Ph=Ph,gens=250,N=1000,ends="infinite",stochastic=FALSE,s1=.05,s2=0.15,h=1)


### Fig 4 ####
library(gplots)
cols <- colorpanel(5,"blue","purple","red")

quartz(height=6,width=3,title="initally rare")
par(mfrow=c(3,1),mar=c(3,3,2,1),mgp=c(1.75,.5,0),tcl=-.2,cex.axis=1.2,cex.lab=1.2,lwd=1.5)
plot(L05p15.75$Doffsp[[3]]$PS,ylim=c(1e-04,1),type="l",lwd=2,col="red",lty=1,xlab="Generation",ylab="Symbiont frequency",main="",log="y")
lines(L05p15.76$Doffsp[[3]]$PS,lty=1,col=cols[4],lwd=2)
lines(L05p15.77$Doffsp[[3]]$PS,lty=1,col=cols[3],lwd=2)
lines(L05p15.78$Doffsp[[3]]$PS,lty=1,col=cols[2],lwd=2)
lines(L05p15.79$Doffsp[[3]]$PS,lty=1,col=cols[1],lwd=2)
lines(L05p15.80$Doffsp[[3]]$PS,lty=1,col="black",lwd=2)
mtext("A",line=.5,at=0)

plot(L05p15.75$Doffsp[[3]]$PA,ylim=c(.025,1),type="l",lwd=2,col="red",lty=1,xlab="Generation",ylab="Allele frequency",main="",log="y")
lines(L05p15.76$Doffsp[[3]]$PA,lty=1,col=cols[4],lwd=2)
lines(L05p15.77$Doffsp[[3]]$PA,lty=1,col=cols[3],lwd=2)
lines(L05p15.78$Doffsp[[3]]$PA,lty=1,col=cols[2],lwd=2)
lines(L05p15.79$Doffsp[[3]]$PA,lty=1,col=cols[1],lwd=2)
lines(L05p15.80$Doffsp[[3]]$PA,lty=1,col="black",lwd=2)
mtext("B",line=.5,at=0)
legend("topleft",legend=rev(c("v=0.75","v=0.76","v=0.77","v=0.78","v=0.79","v=0.80")),col=c("black",cols),lwd=2,cex=1,bty="n")

plot(L05p15.75$Doffsp[[3]]$Dns,type="l",lwd=2,col="red",lty=1,xlab="Generation",ylab="Interspecfic disequilibrium",main="",ylim=c(0,max(L05p15.80$Doffsp[[3]]$Dns)))
lines(L05p15.76$Doffsp[[3]]$Dns,col=cols[4],lwd=2)
lines(L05p15.77$Doffsp[[3]]$Dns,col=cols[3],lwd=2)
lines(L05p15.78$Doffsp[[3]]$Dns,col=cols[2],lwd=2)
lines(L05p15.79$Doffsp[[3]]$Dns,col=cols[1],lwd=2)
lines(L05p15.80$Doffsp[[3]]$Dns,col="black",lwd=2)
mtext("C",line=.5,at=0)


# hitchhiking in the FCS model
p <- seq(from=.001, to=.99, length.out=100)
v <- 0.95; s <- 0.15
Ph05 <- c(0,0,0,.05,.05,.05,0,0,0,.05,.05,.05)
X <- matrix(NA,nrow=100,ncol=12)
colnames(X) <- c("CSAA","CSAa","CSaa","CsAA","CsAa","Csaa","cSAA","cSAa","cSaa","csAA","csAa","csaa")
for(i in 1:100){
	X[i,] <- c(p[i],0,0,0,0,0,0,0,0,(1-p[i]),0,0) # initial LD between C and S, A fixed
}

v95s15 <- step.stone.s(X,m=0,Pv=v,Ph=Ph05,gens=100,N=1000,ends="infinite",stochastic=FALSE,s1=s,s2=-s,h=1)

Pv95s15 <- matrix(NA,nrow=100,ncol=4)
for(i in 1:100){
	Pv95s15[i,1] <- p[i]
	Pv95s15[i,2] <- v95s15$Doffsp[[i]]$PS[100]
	Pv95s15[i,3] <- v95s15$Doffsp[[i]]$PC[100]
	Pv95s15[i,4] <- p[i]+(1-p[i])*p[i]^((1-.95*.95)/.15)
	}

# hitchhiking in the basic model
BS.fn <- function(xCS,pC,pS,s,v,gens){
	D <- xCS-pC*pS
	for(i in 1:gens){
		pS[i+1] <- pS[i]*(1+s)/(1+s*pS[i])
		pC[i+1] <- pC[i] + s*D[i]/(1+s*pS[i])
		D[i+1] <- v*D[i]
		D <- replace(D,pS>=1,0)
		D <- replace(D,pC>=1,0)
	}
	data.frame(gen=0:gens,pC,pS,D)
}


pC100 <- numeric()
for(i in 1:100){
	pC100[i] <- BS.fn(p[i],p[i],p[i],.15,.9025,100)$pC[101]
}

### Fig 5 ###
quartz(width=6,height=6)
par(mfrow=c(2,2),mar=c(3,3,1.5,1),mgp=c(1.75,.5,0),tcl=-.2,cex.axis=1.2,cex.lab=1.2,lwd=1.5,pty="s")

plot(0:100,BS.fn(p[1],p[1],p[1],.15,.9025,100)$pS, type="l",lwd=3,col="grey",xlab="Generation",ylab="Frequency",ylim=c(0,1))
lines(BS.fn(p[50],p[50],p[50],.15,.9025,100)$pS,lwd=3,col="grey")
lines(BS.fn(p[1],p[1],p[1],.15,.9025,100)$pC,lwd=3,col="black")
lines(BS.fn(p[50],p[50],p[50],.15,.9025,100)$pC,lwd=3,col="black")
mtext("A",line=.25,at=-5,cex=1.2)
legend("bottomright",legend=c("Symbiont","Cytoplasmic"),col=c("grey","black"),lwd=2,bty="n",cex=.925,inset=.05)

plot(0:1,0:1,type="l",lty=3,ylim=c(0,1),xlab=expression(paste(italic(p),"(",italic(t)," = 0)",sep="")),ylab=expression(paste(italic(p),"(",italic(t)," = 100)",sep="")),xlim=c(0,1))
lines(p,pC100,lwd=3)
lines(Pv95s15[,c(1,4)],lty=2,lwd=3)
mtext("B",line=.25,at=-.05,cex=1.2)
legend("bottomright",legend=c("CS model","MSH approx.","no change"),lty=c(1,2,3),lwd=c(2,2,1),bty="n",cex=.925)

plot(v95s15$Doffsp[[1]]$PS[1:100],type="l",lwd=3,col="grey",xlab="Generation",ylab="Frequency",ylim=c(0,1))
lines(v95s15$Doffsp[[1]]$PC[1:100],lwd=3)
lines(v95s15$Doffsp[[50]]$PS[1:100],lwd=3,col="grey")
lines(v95s15$Doffsp[[50]]$PC[1:100],lwd=3)
legend("topleft",legend=c("Symbiont","Cytoplasmic"),col=c("grey","black"),lty=c(1,1),lwd=2,bty="n",cex=.925)
mtext("C",line=.5,at=-5,cex=1.2)

plot(0:1,0:1,type="l",lty=3,ylim=c(0,1),xlab=expression(paste(italic(p),"(",italic(t)," = 0)",sep="")),ylab=expression(paste(italic(p),"(",italic(t)," = 100)",sep="")),xlim=c(0,1))
lines(Pv95s15[,c(1,4)],lty=2,lwd=3)
lines(Pv95s15[,c(1,3)],lwd=3)
mtext("D",line=.5,at=-.05,cex=1.2)
legend("bottomright",legend=c("FCS model","MSH approx.","no change"),lty=c(1,2,3),lwd=c(2,2,1),bty="n",cex=.925)
