# Supplementary material for: Symbiote transmission and maintenance of extra-genomic associations
Source: Front Microbiol. 2014 Feb 24;5:46. doi: 10.3389/fmicb.2014.00046 (PMC3932413; doi:10.3389/fmicb.2014.00046)
Supplement: Supplementary file 1 [file DataSheet1.ZIP › Appendix_E_HZ_hitchhiking_SE.R]

# Written by Benjamin M. Fitzpatrick (benfitz@utk.edu)
# Department of Ecology and Evolutionary Biology, University of Tennessee
#
# Supplementary Information for manuscript entitled "Symbiont transmission and maintenance of extra-genomic associations"
#
# Hitchhiking in a structured contact zone
# Sign epistasis

## initial genotype frequencies for secondary contact
X <- matrix(0,nrow=100,ncol=12)
colnames(X) <- c("CSAA","CSAa","CSaa","CsAA","CsAa","Csaa","cSAA","cSAa","cSaa","csAA","csAa","csaa")
X[1:50,1] <- 1
X[51:100,12] <- 1

# gene flow
m <- 0.10

AvNeut <- step.stone.s(X,m,Pv=v,Ph=Ph05,gens=100,N=1000,ends="finite",stochastic=F,s1=0,s2=0,h=1)
v <- 0.90; s <- 0.1
Av90s10 <- step.stone.s(X,m,Pv=v,Ph=Ph05,gens=100,N=1000,ends="finite",stochastic=F,s1=s,s2=s/2,h=1)
v <- 0.95; s <- 0.1
Av95s10 <- step.stone.s(X,m,Pv=v,Ph=Ph05,gens=100,N=1000,ends="finite",stochastic=F,s1=s,s2=s/2,h=1)
v <- 0.99; s <- 0.1
Av99s10 <- step.stone.s(X,m,Pv=v,Ph=Ph05,gens=100,N=1000,ends="finite",stochastic=F,s1=s,s2=s/2,h=1)

v <- 0.90; s <- 0.15
Av90s15 <- step.stone.s(X,m,Pv=v,Ph=Ph05,gens=100,N=1000,ends="finite",stochastic=F,s1=s,s2=s/2,h=1)
v <- 0.95; s <- 0.15
Av95s15 <- step.stone.s(X,m,Pv=v,Ph=Ph05,gens=100,N=1000,ends="finite",stochastic=F,s1=s,s2=s/2,h=1)
v <- 0.99; s <- 0.15
Av99s15 <- step.stone.s(X,m,Pv=v,Ph=Ph05,gens=100,N=1000,ends="finite",stochastic=F,s1=s,s2=s/2,h=1)

v <- 0.90; s <- 0.2
Av90s20 <- step.stone.s(X,m,Pv=v,Ph=Ph05,gens=100,N=1000,ends="finite",stochastic=F,s1=s,s2=s/2,h=1)
v <- 0.95; s <- 0.2
Av95s20 <- step.stone.s(X,m,Pv=v,Ph=Ph05,gens=100,N=1000,ends="finite",stochastic=F,s1=s,s2=s/2,h=1)
v <- 0.99; s <- 0.2
Av99s20 <- step.stone.s(X,m,Pv=v,Ph=Ph05,gens=100,N=1000,ends="finite",stochastic=F,s1=s,s2=s/2,h=1)
Adm_s2 <- list(Av90s10=Av90s10,Av90s15=Av90s15,Av90s20=Av90s20,Av95s10=Av95s10,Av95s15=Av95s15,Av95s20=Av95s20,Av99s10=Av99s10,Av99s15=Av99s15,Av99s20=Av99s20)
# graph hybrid zone
quartz(width=3.5,height=6.5,title="Av99s20 sign epistasis")

par(mfrow=c(4,1),mar=c(3,3,1.5,1),mgp=c(1.75,.5,0),tcl=-.2,cex.axis=1.2,cex.lab=1.2,lwd=1.5)
dx <- seq(from=-50,to=50,length.out=100)
# times 10, 25, 50, 100
time <- 10
plot(dx,X[,1],type="l",lty=3,lwd=2,xlab="Deme position",ylab="Frequency",main=paste(time," generations"))
for(i in 1:100){
	points(dx[i],Av99s20$Doffsp[[i]]$PS[time],pch=16,cex=.75)
	points(dx[i],Av99s20$Doffsp[[i]]$PA[time],pch=16,cex=.75,col="red")
	points(dx[i],Av99s20$Doffsp[[i]]$PC[time],pch=16,cex=.75,col="blue")
}

time <- 25
plot(dx,X[,1],type="l",lty=3,lwd=2,xlab="Deme position",ylab="Frequency",main=paste(time," generations"))
for(i in 1:100){
	points(dx[i],Av99s20$Doffsp[[i]]$PS[time],pch=16,cex=.75)
	points(dx[i],Av99s20$Doffsp[[i]]$PA[time],pch=16,cex=.75,col="red")
	points(dx[i],Av99s20$Doffsp[[i]]$PC[time],pch=16,cex=.75,col="blue")
}

time <- 50
plot(dx,X[,1],type="l",lty=3,lwd=2,xlab="Deme position",ylab="Frequency",main=paste(time," generations"))
for(i in 1:100){
	points(dx[i],Av99s20$Doffsp[[i]]$PS[time],pch=16,cex=.75)
	points(dx[i],Av99s20$Doffsp[[i]]$PA[time],pch=16,cex=.75,col="red")
	points(dx[i],Av99s20$Doffsp[[i]]$PC[time],pch=16,cex=.75,col="blue")
}

time <- 100
plot(dx,X[,1],type="l",lty=3,lwd=2,xlab="Deme position",ylab="Frequency",main=paste(time," generations"))
for(i in 1:100){
	points(dx[i],Av99s20$Doffsp[[i]]$PS[time],pch=16,cex=.75)
	points(dx[i],Av99s20$Doffsp[[i]]$PA[time],pch=16,cex=.75,col="red")
	points(dx[i],Av99s20$Doffsp[[i]]$PC[time],pch=16,cex=.75,col="blue")
}


p90s10 <- p90s15 <- p90s20 <- p95s10 <- p95s15 <- p95s20 <- p99s10 <- p99s15 <- p99s20 <- data.frame(time=rep(NA,400),deme=rep(NA,400),PS=rep(NA,400),PA=rep(NA,400),PC=rep(NA,400))

time=10
for(i in 1:100){
	p90s10$time[i] <- time
	p90s10$deme[i] <- i
	p90s10$PS[i] <- Av90s10$Doffsp[[i]]$PS[time]
	p90s10$PA[i] <- Av90s10$Doffsp[[i]]$PA[time]
	p90s10$PC[i] <- Av90s10$Doffsp[[i]]$PC[time]

	p90s15$time[i] <- time
	p90s15$deme[i] <- i
	p90s15$PS[i] <- Av90s15$Doffsp[[i]]$PS[time]
	p90s15$PA[i] <- Av90s15$Doffsp[[i]]$PA[time]
	p90s15$PC[i] <- Av90s15$Doffsp[[i]]$PC[time]

	p90s20$time[i] <- time
	p90s20$deme[i] <- i
	p90s20$PS[i] <- Av90s20$Doffsp[[i]]$PS[time]
	p90s20$PA[i] <- Av90s20$Doffsp[[i]]$PA[time]
	p90s20$PC[i] <- Av90s20$Doffsp[[i]]$PC[time]

	p95s10$time[i] <- time
	p95s10$deme[i] <- i
	p95s10$PS[i] <- Av95s10$Doffsp[[i]]$PS[time]
	p95s10$PA[i] <- Av95s10$Doffsp[[i]]$PA[time]
	p95s10$PC[i] <- Av95s10$Doffsp[[i]]$PC[time]

	p95s15$time[i] <- time
	p95s15$deme[i] <- i
	p95s15$PS[i] <- Av95s15$Doffsp[[i]]$PS[time]
	p95s15$PA[i] <- Av95s15$Doffsp[[i]]$PA[time]
	p95s15$PC[i] <- Av95s15$Doffsp[[i]]$PC[time]

	p95s20$time[i] <- time
	p95s20$deme[i] <- i
	p95s20$PS[i] <- Av95s20$Doffsp[[i]]$PS[time]
	p95s20$PA[i] <- Av95s20$Doffsp[[i]]$PA[time]
	p95s20$PC[i] <- Av95s20$Doffsp[[i]]$PC[time]

	p99s10$time[i] <- time
	p99s10$deme[i] <- i
	p99s10$PS[i] <- Av99s10$Doffsp[[i]]$PS[time]
	p99s10$PA[i] <- Av99s10$Doffsp[[i]]$PA[time]
	p99s10$PC[i] <- Av99s10$Doffsp[[i]]$PC[time]

	p99s15$time[i] <- time
	p99s15$deme[i] <- i
	p99s15$PS[i] <- Av99s15$Doffsp[[i]]$PS[time]
	p99s15$PA[i] <- Av99s15$Doffsp[[i]]$PA[time]
	p99s15$PC[i] <- Av99s15$Doffsp[[i]]$PC[time]

	p99s20$time[i] <- time
	p99s20$deme[i] <- i
	p99s20$PS[i] <- Av99s20$Doffsp[[i]]$PS[time]
	p99s20$PA[i] <- Av99s20$Doffsp[[i]]$PA[time]
	p99s20$PC[i] <- Av99s20$Doffsp[[i]]$PC[time]
}

time=25
j <- 100
for(i in 1:100){
	p90s10$time[i+j] <- time
	p90s10$deme[i+j] <- i
	p90s10$PS[i+j] <- Av90s10$Doffsp[[i]]$PS[time]
	p90s10$PA[i+j] <- Av90s10$Doffsp[[i]]$PA[time]
	p90s10$PC[i+j] <- Av90s10$Doffsp[[i]]$PC[time]

	p90s15$time[i+j] <- time
	p90s15$deme[i+j] <- i
	p90s15$PS[i+j] <- Av90s15$Doffsp[[i]]$PS[time]
	p90s15$PA[i+j] <- Av90s15$Doffsp[[i]]$PA[time]
	p90s15$PC[i+j] <- Av90s15$Doffsp[[i]]$PC[time]

	p90s20$time[i+j] <- time
	p90s20$deme[i+j] <- i
	p90s20$PS[i+j] <- Av90s20$Doffsp[[i]]$PS[time]
	p90s20$PA[i+j] <- Av90s20$Doffsp[[i]]$PA[time]
	p90s20$PC[i+j] <- Av90s20$Doffsp[[i]]$PC[time]

	p95s10$time[i+j] <- time
	p95s10$deme[i+j] <- i
	p95s10$PS[i+j] <- Av95s10$Doffsp[[i]]$PS[time]
	p95s10$PA[i+j] <- Av95s10$Doffsp[[i]]$PA[time]
	p95s10$PC[i+j] <- Av95s10$Doffsp[[i]]$PC[time]

	p95s15$time[i+j] <- time
	p95s15$deme[i+j] <- i
	p95s15$PS[i+j] <- Av95s15$Doffsp[[i]]$PS[time]
	p95s15$PA[i+j] <- Av95s15$Doffsp[[i]]$PA[time]
	p95s15$PC[i+j] <- Av95s15$Doffsp[[i]]$PC[time]

	p95s20$time[i+j] <- time
	p95s20$deme[i+j] <- i
	p95s20$PS[i+j] <- Av95s20$Doffsp[[i]]$PS[time]
	p95s20$PA[i+j] <- Av95s20$Doffsp[[i]]$PA[time]
	p95s20$PC[i+j] <- Av95s20$Doffsp[[i]]$PC[time]

	p99s10$time[i+j] <- time
	p99s10$deme[i+j] <- i
	p99s10$PS[i+j] <- Av99s10$Doffsp[[i]]$PS[time]
	p99s10$PA[i+j] <- Av99s10$Doffsp[[i]]$PA[time]
	p99s10$PC[i+j] <- Av99s10$Doffsp[[i]]$PC[time]

	p99s15$time[i+j] <- time
	p99s15$deme[i+j] <- i
	p99s15$PS[i+j] <- Av99s15$Doffsp[[i]]$PS[time]
	p99s15$PA[i+j] <- Av99s15$Doffsp[[i]]$PA[time]
	p99s15$PC[i+j] <- Av99s15$Doffsp[[i]]$PC[time]

	p99s20$time[i+j] <- time
	p99s20$deme[i+j] <- i
	p99s20$PS[i+j] <- Av99s20$Doffsp[[i]]$PS[time]
	p99s20$PA[i+j] <- Av99s20$Doffsp[[i]]$PA[time]
	p99s20$PC[i+j] <- Av99s20$Doffsp[[i]]$PC[time]
}

time=50
j <- 200
for(i in 1:100){
	p90s10$time[i+j] <- time
	p90s10$deme[i+j] <- i
	p90s10$PS[i+j] <- Av90s10$Doffsp[[i]]$PS[time]
	p90s10$PA[i+j] <- Av90s10$Doffsp[[i]]$PA[time]
	p90s10$PC[i+j] <- Av90s10$Doffsp[[i]]$PC[time]

	p90s15$time[i+j] <- time
	p90s15$deme[i+j] <- i
	p90s15$PS[i+j] <- Av90s15$Doffsp[[i]]$PS[time]
	p90s15$PA[i+j] <- Av90s15$Doffsp[[i]]$PA[time]
	p90s15$PC[i+j] <- Av90s15$Doffsp[[i]]$PC[time]

	p90s20$time[i+j] <- time
	p90s20$deme[i+j] <- i
	p90s20$PS[i+j] <- Av90s20$Doffsp[[i]]$PS[time]
	p90s20$PA[i+j] <- Av90s20$Doffsp[[i]]$PA[time]
	p90s20$PC[i+j] <- Av90s20$Doffsp[[i]]$PC[time]

	p95s10$time[i+j] <- time
	p95s10$deme[i+j] <- i
	p95s10$PS[i+j] <- Av95s10$Doffsp[[i]]$PS[time]
	p95s10$PA[i+j] <- Av95s10$Doffsp[[i]]$PA[time]
	p95s10$PC[i+j] <- Av95s10$Doffsp[[i]]$PC[time]

	p95s15$time[i+j] <- time
	p95s15$deme[i+j] <- i
	p95s15$PS[i+j] <- Av95s15$Doffsp[[i]]$PS[time]
	p95s15$PA[i+j] <- Av95s15$Doffsp[[i]]$PA[time]
	p95s15$PC[i+j] <- Av95s15$Doffsp[[i]]$PC[time]

	p95s20$time[i+j] <- time
	p95s20$deme[i+j] <- i
	p95s20$PS[i+j] <- Av95s20$Doffsp[[i]]$PS[time]
	p95s20$PA[i+j] <- Av95s20$Doffsp[[i]]$PA[time]
	p95s20$PC[i+j] <- Av95s20$Doffsp[[i]]$PC[time]

	p99s10$time[i+j] <- time
	p99s10$deme[i+j] <- i
	p99s10$PS[i+j] <- Av99s10$Doffsp[[i]]$PS[time]
	p99s10$PA[i+j] <- Av99s10$Doffsp[[i]]$PA[time]
	p99s10$PC[i+j] <- Av99s10$Doffsp[[i]]$PC[time]

	p99s15$time[i+j] <- time
	p99s15$deme[i+j] <- i
	p99s15$PS[i+j] <- Av99s15$Doffsp[[i]]$PS[time]
	p99s15$PA[i+j] <- Av99s15$Doffsp[[i]]$PA[time]
	p99s15$PC[i+j] <- Av99s15$Doffsp[[i]]$PC[time]

	p99s20$time[i+j] <- time
	p99s20$deme[i+j] <- i
	p99s20$PS[i+j] <- Av99s20$Doffsp[[i]]$PS[time]
	p99s20$PA[i+j] <- Av99s20$Doffsp[[i]]$PA[time]
	p99s20$PC[i+j] <- Av99s20$Doffsp[[i]]$PC[time]
}

time=100
j <- 300
PN <- numeric()
for(i in 1:100){
	PN[i] <- AvNeut$Doffsp[[i]]$PA[time]
	p90s10$time[i+j] <- time
	p90s10$deme[i+j] <- i
	p90s10$PS[i+j] <- Av90s10$Doffsp[[i]]$PS[time]
	p90s10$PA[i+j] <- Av90s10$Doffsp[[i]]$PA[time]
	p90s10$PC[i+j] <- Av90s10$Doffsp[[i]]$PC[time]

	p90s15$time[i+j] <- time
	p90s15$deme[i+j] <- i
	p90s15$PS[i+j] <- Av90s15$Doffsp[[i]]$PS[time]
	p90s15$PA[i+j] <- Av90s15$Doffsp[[i]]$PA[time]
	p90s15$PC[i+j] <- Av90s15$Doffsp[[i]]$PC[time]

	p90s20$time[i+j] <- time
	p90s20$deme[i+j] <- i
	p90s20$PS[i+j] <- Av90s20$Doffsp[[i]]$PS[time]
	p90s20$PA[i+j] <- Av90s20$Doffsp[[i]]$PA[time]
	p90s20$PC[i+j] <- Av90s20$Doffsp[[i]]$PC[time]

	p95s10$time[i+j] <- time
	p95s10$deme[i+j] <- i
	p95s10$PS[i+j] <- Av95s10$Doffsp[[i]]$PS[time]
	p95s10$PA[i+j] <- Av95s10$Doffsp[[i]]$PA[time]
	p95s10$PC[i+j] <- Av95s10$Doffsp[[i]]$PC[time]

	p95s15$time[i+j] <- time
	p95s15$deme[i+j] <- i
	p95s15$PS[i+j] <- Av95s15$Doffsp[[i]]$PS[time]
	p95s15$PA[i+j] <- Av95s15$Doffsp[[i]]$PA[time]
	p95s15$PC[i+j] <- Av95s15$Doffsp[[i]]$PC[time]

	p95s20$time[i+j] <- time
	p95s20$deme[i+j] <- i
	p95s20$PS[i+j] <- Av95s20$Doffsp[[i]]$PS[time]
	p95s20$PA[i+j] <- Av95s20$Doffsp[[i]]$PA[time]
	p95s20$PC[i+j] <- Av95s20$Doffsp[[i]]$PC[time]

	p99s10$time[i+j] <- time
	p99s10$deme[i+j] <- i
	p99s10$PS[i+j] <- Av99s10$Doffsp[[i]]$PS[time]
	p99s10$PA[i+j] <- Av99s10$Doffsp[[i]]$PA[time]
	p99s10$PC[i+j] <- Av99s10$Doffsp[[i]]$PC[time]

	p99s15$time[i+j] <- time
	p99s15$deme[i+j] <- i
	p99s15$PS[i+j] <- Av99s15$Doffsp[[i]]$PS[time]
	p99s15$PA[i+j] <- Av99s15$Doffsp[[i]]$PA[time]
	p99s15$PC[i+j] <- Av99s15$Doffsp[[i]]$PC[time]

	p99s20$time[i+j] <- time
	p99s20$deme[i+j] <- i
	p99s20$PS[i+j] <- Av99s20$Doffsp[[i]]$PS[time]
	p99s20$PA[i+j] <- Av99s20$Doffsp[[i]]$PA[time]
	p99s20$PC[i+j] <- Av99s20$Doffsp[[i]]$PC[time]
}


time <- 100
quartz(height=5,width=7,title="sign epistasis")
par(mfrow=c(3,3),mar=c(2,2,1,1),cex=1,mgp=c(1.5,.5,0),tcl=-.2)
plot(dx,X[,1],type="l",lty=3,main="",xlim=c(-20,20),xlab="",ylab="")
lines(dx,PN,lwd=2,lty=2,col="red")
lines(dx,p99s10$PS[p99s10$time==time],lwd=2)
lines(dx,p99s10$PA[p99s10$time==time],lwd=2,col="red")
lines(dx,p99s10$PC[p99s10$time==time],lwd=2,col="blue")

plot(dx,X[,1],type="l",lty=3,main="",xlim=c(-20,20),xlab="",ylab="")
lines(dx,PN,lwd=2,lty=2,col="red")
lines(dx,p99s15$PS[p99s15$time==time],lwd=2)
lines(dx,p99s15$PA[p99s15$time==time],lwd=2,col="red")
lines(dx,p99s15$PC[p99s15$time==time],lwd=2,col="blue")

plot(dx,X[,1],type="l",lty=3,main="",xlim=c(-20,20),xlab="",ylab="")
lines(dx,PN,lwd=2,lty=2,col="red")
lines(dx,p99s20$PS[p99s20$time==time],lwd=2)
lines(dx,p99s20$PA[p99s20$time==time],lwd=2,col="red")
lines(dx,p99s20$PC[p99s20$time==time],lwd=2,col="blue")

plot(dx,X[,1],type="l",lty=3,main="",xlim=c(-20,20),xlab="",ylab="")
lines(dx,PN,lwd=2,lty=2,col="red")
lines(dx,p95s10$PS[p95s10$time==time],lwd=2)
lines(dx,p95s10$PA[p95s10$time==time],lwd=2,col="red")
lines(dx,p95s10$PC[p95s10$time==time],lwd=2,col="blue")

plot(dx,X[,1],type="l",lty=3,main="",xlim=c(-20,20),xlab="",ylab="")
lines(dx,PN,lwd=2,lty=2,col="red")
lines(dx,p95s15$PS[p95s15$time==time],lwd=2)
lines(dx,p95s15$PA[p95s15$time==time],lwd=2,col="red")
lines(dx,p95s15$PC[p95s15$time==time],lwd=2,col="blue")

plot(dx,X[,1],type="l",lty=3,main="",xlim=c(-20,20),xlab="",ylab="")
lines(dx,PN,lwd=2,lty=2,col="red")
lines(dx,p95s20$PS[p95s20$time==time],lwd=2)
lines(dx,p95s20$PA[p95s20$time==time],lwd=2,col="red")
lines(dx,p95s20$PC[p95s20$time==time],lwd=2,col="blue")

plot(dx,X[,1],type="l",lty=3,main="",xlim=c(-20,20),xlab="",ylab="")
lines(dx,PN,lwd=2,lty=2,col="red")
lines(dx,p90s10$PS[p90s10$time==time],lwd=2)
lines(dx,p90s10$PA[p90s10$time==time],lwd=2,col="red")
lines(dx,p90s10$PC[p90s10$time==time],lwd=2,col="blue")

plot(dx,X[,1],type="l",lty=3,main="",xlim=c(-20,20),xlab="",ylab="")
lines(dx,PN,lwd=2,lty=2,col="red")
lines(dx,p90s15$PS[p90s15$time==time],lwd=2)
lines(dx,p90s15$PA[p90s15$time==time],lwd=2,col="red")
lines(dx,p90s15$PC[p90s15$time==time],lwd=2,col="blue")

plot(dx,X[,1],type="l",lty=3,main="",xlim=c(-20,20),xlab="",ylab="")
lines(dx,PN,lwd=2,lty=2,col="red")
lines(dx,p90s20$PS[p90s20$time==time],lwd=2)
lines(dx,p90s20$PA[p90s20$time==time],lwd=2,col="red")
lines(dx,p90s20$PC[p90s20$time==time],lwd=2,col="blue")
